# Supplementary material for: Biochemical Characterization of an Arabinoside Monophosphate Specific 5′-Nucleotidase-like Enzyme from Streptomyces antibioticus
Source: Biomolecules. 2024 Oct 27;14(11):1368. doi: 10.3390/biom14111368 (PMC11592144; doi:10.3390/biom14111368)
Supplement: Supplementary file 1 [file biomolecules-14-01368-s001.zip]

Archive with 1 entries (1 files):
- biomolecules-3257712-supplementary.pdf
